# Supplementary material for: Patient Perspectives on Portal-Based Anxiety and Depression Screening in HIV Care: A Qualitative Study Using the Consolidated Framework for Implementation Research
Source: Int J Environ Res Public Health. 2024 May 28;21(6):692. doi: 10.3390/ijerph21060692 (PMC11203430; doi:10.3390/ijerph21060692)
Supplement: Supplementary file 1 [file ijerph-21-00692-s001.zip]

Archive with 1 entries (1 files):
- ijerph-2969594-supplementary.pdf
